# Supplementary material for: Clinical impact of the type VI secretion system on virulence of Campylobacter species during infection
Source: BMC Infect Dis. 2019 Mar 7;19:237. doi: 10.1186/s12879-019-3858-x (PMC6407262; doi:10.1186/s12879-019-3858-x)
Supplement: Supplementary file 1 — Table S1. Isolates and genome data. Description of data: List of analysed Campylobacter isolates with WGS and PCR results on the presence of T6SS. (XLSX 21 kb) [file 12879_2019_3858_MOESM1_ESM.xlsx]

## Sheet: Tabelle1
Isolate	Species	Erythromycin MHK, ug/mL	Ciprofloxacin MHK ug/mL	T6SS by PCR: Yes / No / Not Determined	T6SS from NGS: Yes / No / Partial	Mean genome coverage (x)	% T6SS locus covered	T6SS mean coverage (x)	Relative coverage T6SS:Genome (%)	Published name
300013	jejuni	2	0.094	N	N	62	2	0.04	0.0645161	S160102
302096	jejuni	0.5	0.064	N	N	135	2	0.05	0.037037	S160503
302843	jejuni	1	>32.0	N	N	93	2	0	0	S160701
305873	jejuni	1	>32.0	N	N	95	2	0.05	0.0526316	S151208
305883	jejuni	0.75	0.032	N	N	126	2	0.05	0.0396825	S151210
137952	jejuni	1.5	0.19	N	N	167	3	0.06	0.0359281	B161102
300641	jejuni	1.5	>32.0	N	N	202	3	0.05	0.0247525	S160203
301279	jejuni	1	>32.0	N	N	390	3	0.06	0.0153846	S160302
302181	jejuni	0.75	>32.0	N	N	132	3	0.07	0.0530303	S160504
304851	jejuni	0.5	0.125	N	N	133	3	0.07	0.0526316	S151007
140350	jejuni	2	>32.0	N	N	144	4	0.09	0.0625	B151203
301336	jejuni	2	0.09	N	N	146	4	0.09	0.0616438	S160305
302009	jejuni	1.5	>32.0	N	N	147	4	0.08	0.0544218	S160502
302483	jejuni	0.75	0.047	N	N	121	4	0.13	0.107438	S160604
302941	jejuni	1	>32.0	N	N	124	4	0.1	0.0806452	S160704
302980	jejuni	0.75	>32.0	N	N	280	4	0.09	0.0321429	S160706
304489	jejuni	1.5	32	N	N	117	4	0.08	0.0683761	S151001
305611	jejuni	0.5	>32.0	N	N	121	4	0.08	0.0661157	S151201
300002	jejuni	1.5	0.125	N	N	137	5	0.11	0.080292	S151211
300159	jejuni	1.5	0.125	N	N	126	5	0.13	0.103175	S170108
300620	jejuni	3	1.5	N	N	265	5	0.11	0.0415094	S160202
302222	coli	3	12	N	N	113	5	0.1	0.0884956	S160506
302279	jejuni	1	0.094	N	N	199	5	0.11	0.0552764	S150502
302438	jejuni	1.5	0.064	N	N	175	5	0.13	0.0742857	S150504
302931	jejuni	4	>32.0	N	N	423	5	0.11	0.0260047	S160703
303084	jejuni	0.5	16	N	N	149	5	0.13	0.0872483	S160712
303189	jejuni	0.75	0.094	N	N	180	5	0.11	0.0611111	S160716
304918	coli	>256.0	>32.0	N	N	191	5	0.14	0.0732984	S161107
305809	jejuni	6	>32.0	N	N	144	5	0.11	0.0763889	S151205
114306	jejuni	0.75	>32.0	N	N	149	6	0.15	0.100671	B160403
301280	jejuni	1	>32.0	N	N	255	6	0.14	0.054902	S160303
302229	jejuni	2	>32.0	N	N	409	6	0.13	0.0317848	S160507
302504	jejuni	1	>32.0	N	N	198	6	0.14	0.0707071	S150602
302575	jejuni	2	0.19	N	N	185	6	0.16	0.0864865	S150604
302675	jejuni	1	>32.0	N	N	144	6	0.17	0.118056	S150606
303072	coli	>256.0	>32.0	N	N	67	6	0.12	0.179104	S160711
303230	jejuni	0.75	0.125	N	N	192	6	0.16	0.0833333	S150705
303295	jejuni	1.5	>32.0	N	N	254	6	0.13	0.0511811	S160803
303357	jejuni	0.5	0.064	N	N	156	6	0.12	0.0769231	S160806
303385	jejuni	0.38	12	N	N	267	6	0.17	0.0636704	S160807
304068	jejuni	1	>32.0	N	N	178	6	0.16	0.0898876	S150901
305358	jejuni	2	>32.0	N	N	356	6	0.17	0.0477528	S161216
305739	jejuni	0.75	0.047	N	N	136	6	0.13	0.0955882	S151202
102160	jejuni	1	>32.0	N	N	193	7	0.2	0.103627	B160109
300185	jejuni	2	>32.0	N	N	173	7	0.16	0.0924855	S160108
302408	jejuni	1	>32.0	N	N	187	7	0.17	0.0909091	S150503
302805	jejuni	1.5	0.064	N	N	136	7	0.16	0.117647	S160609
302867	jejuni	1.5	>32.0	N	N	164	7	0.17	0.103659	S150609
303488	coli	>256.0	>32.0	N	N	223	7	0.39	0.174888	S160810
304549	coli	0.75	>32.0	N	N	268	7	0.15	0.0559701	S151002
304847	jejuni	0.5	0.094	N	N	253	7	0.15	0.0592885	S161105
305510	jejuni	1	>32.0	N	N	169	7	0.16	0.0946746	S161221
305812	jejuni	0.75	0.047	N	N	131	7	0.14	0.10687	S151206
300137	jejuni	1	>32.0	N	N	153	8	0.21	0.137255	S160105
300165	coli	1	0.094	N	N	123	8	0.22	0.178862	S160107
300369	jejuni	0.75	>32.0	N	N	197	8	0.21	0.106599	S170115
302530	jejuni	0.75	0.094	N	N	63	8	0.62	0.984127	S160606
302588	coli	3	>32.0	N	N	154	8	0.34	0.220779	S150605
302638	jejuni	0.75	>32.0	N	N	125	8	0.21	0.168	S160607
302920	jejuni	1.5	>32.0	N	N	461	8	0.18	0.0390456	S160702
302975	jejuni	2	0.125	N	N	161	8	0.22	0.136646	S160705
303099	jejuni	0.75	0.032	N	N	174	8	0.22	0.126437	S150702
303361	jejuni	1.5	>32.0	N	N	123	8	0.18	0.146341	S160805
303945	jejuni	1.5	0.064	N	N	238	8	0.19	0.0798319	S150810
304153	jejuni	1.5	>32.0	N	N	203	8	0.19	0.0935961	S150903
304368	jejuni	1	>32.0	N	N	359	8	0.19	0.0529248	S150908
305297	jejuni	0.5	>32.0	N	N	350	8	0.2	0.0571429	S161209
305894	jejuni	1	>32.0	N	N	117	8	0.21	0.179487	S151212
304607	jejuni	0.75	>32.0	N	N	98	8	0.21	0.214286	S151005
126942	jejuni	0.5	>32.0	N	N	190	9	0.23	0.121053	B150805
300007	jejuni	1	0.094	N	N	194	9	0.23	0.118557	S160101
300024	jejuni	1	0.094	N	N	188	9	0.21	0.111702	S160104
300456	jejuni	1.5	0.125	N	N	348	9	0.22	0.0632184	S160112
300597	jejuni	1	0.125	N	N	314	9	0.21	0.066879	S160201
301964	jejuni	1	>32.0	N	N	200	9	0.22	0.11	S150404
302036	jejuni	2	>32.0	N	N	165	9	0.23	0.139394	S151204
303023	jejuni	1	0.094	N	N	202	9	0.22	0.108911	S150701
300372	jejuni	1	0.094	N	N	295	10	0.27	0.0915254	S170116
303902	jejuni	1	0.094	N	N	236	10	0.29	0.122881	S150807
304136	jejuni	1	>32.0	N	N	240	10	0.29	0.120833	S150902
300415	jejuni	1	>32.0	N	N	330	11	0.33	0.1	S160111
302295	jejuni	1	>32.0	N	N	238	11	0.29	0.121849	S160508
303231	jejuni	0.75	0.094	N	N	265	11	0.32	0.120755	S160801
303392	jejuni	1	>32.0	N	N	287	11	0.24	0.0836237	S160808
303701	coli	0.75	>32.0	N	N	75	11	0.31	0.413333	S150804
303844	jejuni	4	0.38	N	N	102	11	0.29	0.284314	S160903
303950	jejuni	1	0.032	N	N	211	11	0.32	0.151659	S150811
304605	jejuni	0.5	0.125	N	N	133	11	0.57	0.428571	S151004
303045	coli	1.5	0.094	N	N	149	12	0.39	0.261745	S160708
303495	jejuni	0.75	>32.0	N	N	222	12	0.32	0.144144	S150801
303914	jejuni	6	0.25	N	N	164	12	0.34	0.207317	S160904
304834	jejuni	2	>32.0	N	N	479	13	0.38	0.0793319	S161104
301318	coli	0.38	4	N	N	285	14	0.52	0.182456	S160304
304626	coli	0.75	0.125	N	N	213	14	0.99	0.464789	S161101
303816	coli	1	16	N	N	123	16	0.51	0.414634	S160902
303712	jejuni	1	0.094	N	N	346	17	0.82	0.236994	S160901
303633	jejuni	0.75	0.094	N	N	416	18	0.61	0.146635	S160811
304139	jejuni	0.5	>32.0	N	N	346	19	0.62	0.179191	S160908
304208	coli	3	0.19	N	N	349	19	0.83	0.237822	S161001
304415	jejuni	0.75	>32	N	N	380	19	0.66	0.173684	S161002
303923	coli	6	0.125	N	N	346	21	0.97	0.280347	S160905
304112	jejuni	0.75	0.094	N	N	372	21	0.78	0.209677	S160907
304167	jejuni	1	>32	N	N	416	22	0.87	0.209135	S160909
305815	jejuni	1	>32.0	N	P	158	26	5	3.16456	S151207
300127	jejuni	0.75	0.094	N	P	136	31	9	6.61765	S170107
300364	jejuni	0.5	>32.0	N	P	225	32	8	3.55556	S170114
302008	jejuni	1	0.064	N	P	160	32	14	8.75	S160501
304620	jejuni	1.5	0.094	N	P	306	33	21	6.86275	S151006
303922	jejuni	1	0.047	N	P	221	34	20	9.04977	S150808
305514	jejuni	1	0.064	N	P	198	35	12	6.06061	S161222
303063-1	jejuni	0.75	4	N	P	120	35	4	3.33333	S160709
302494	jejuni	0.75	>32.0	N	P	438	37	16	3.65297	S160605
304020	jejuni	1	0.094	N	P	488	41	13	2.66393	S160906
301423	jejuni	1.5	>32.0	Y	Y	138	87	21	15.2174	S160306
302676	jejuni	0.75	0.064	Y	Y	793	87	9	1.13493	S160608
300389	jejuni	0.75	>32.0	Y	Y	124	89	17	13.7097	S160110
300209	jejuni	0.5	4	Y	Y	147	92	30	20.4082	S170109
301945	jejuni	0.25	>32.0	Y	Y	191	94	45	23.5602	S150403
302388	jejuni	1	>32.0	Y	Y	193	94	54	27.9793	S160602
303134	jejuni	2	>32.0	Y	Y	272	94	51	18.75	S160715
303650	jejuni	0.75	>32.0	Y	Y	226	94	51	22.5664	S150803
304298	jejuni	0.5	>32.0	Y	Y	345	94	84	24.3478	S150907
305875	jejuni	0.5	0.064	Y	Y	111	97	25	22.5225	S151209
301571	jejuni	0.5	>32.0	Y	Y	199	98	70	35.1759	S150401
302351	jejuni	0.5	>32.0	Y	Y	180	98	54	30	S160510
302391	jejuni	0.75	16	Y	Y	128	98	38	29.6875	S160603
304166	coli	3	>32	Y	Y	191	98	59	30.8901	S150904
304564	jejuni	1	>32.0	Y	Y	325	98	86	26.4615	S151003
304832	jejuni	1	>32.0	Y	Y	62	98	22	35.4839	S161103
305068	jejuni	0.38	>32.0	Y	Y	104	98	27	25.9615	S151101
305098	jejuni	0.75	>32.0	Y	Y	172	98	46	26.7442	S161203
305241	jejuni	0.75	>32.0	Y	Y	312	98	43	13.7821	S161205
302460	jejuni	2	>32.0	Y	Y	192	99	64	33.3333	S150601
304229	jejuni	1.5	0.032	Y	Y	326	99	116	35.5828	S150905
